# Supplementary material for: Hormonome Dynamics During Microgametogenesis in Different Nicotiana Species
Source: Front Plant Sci. 2021 Oct 15;12:735451. doi: 10.3389/fpls.2021.735451 (PMC8553967; doi:10.3389/fpls.2021.735451)
Supplement: Supplementary Table 1 — Concentrations (pmol/g DW) of endogenous phytohormones during six developmental stages of Nicotiana tabacum pollen. [file Table_1.XLSX]

## Sheet: List 1
tZ-type CKs	Nicotiana tabacum	tZ			tZR			tZ7G			tZ9G			Ʃ tZ-types
	stage 1	137.544	±	15.0062	133.268	±	27.7707	28.9218	±	6.44522	46.6175	±	18.8664	346.351
	stage 2	69.4638	±	5.95391	30.4785	±	2.60488	32.7015	±	5.76472	6.56556	±	2.83066	139.209
	stage 3	34.3564	±	10.9324	11.0191	±	2.28117	27.0681	±	5.24745	3.28778	±	0.283903	75.7314
	stage 4	88.0737	±	22.1366	7.57171	±	0.344504	29.4872	±	6.71232	0	±	0	125.133
	stage 5	45.6921	±	10.5085	4.83853	±	0.181542	40.9595	±	7.09279	8.27036	±	0.369684	99.7605
	stage 6	13.7512	±	4.09722	3.03229	±	0.266143	8.11453	±	0.264894	0.900414	±	0.0331497	25.7985
cZ-type CKs	Nicotiana tabacum	cZR			cZ7G			cZ9G			cZOG			cZRMP			Ʃ cZ-types
	stage 1	66.7827	±	17.7045	6.68353	±	0.263689	0.139223	±	0.196891	1.26371	±	0.463637	11.5103	±	4.28026	86.3794
	stage 2	68.6985	±	13.7533	12.0142	±	1.83883	0.867245	±	0.226261	1.43315	±	0.561751	6.88521	±	3.01564	89.8983
	stage 3	34.6799	±	5.20147	21.9494	±	4.99305	5.38142	±	0.642443	5.18544	±	0.919004	6.64636	±	1.64555	73.8426
	stage 4	40.2098	±	1.48406	17.3693	±	3.54745	2.02267	±	0.22024	3.39306	±	0.980825	26.4085	±	5.5249	89.4034
	stage 5	55.4881	±	9.8806	7.12084	±	5.62601	2.01102	±	0.0400086	2.07712	±	0.0543834	38.7984	±	6.77963	105.495
	stage 6	37.7076	±	10.617	10.013	±	2.41905	0.469058	±	0.0135262	0.735124	±	0.362749	16.302	±	0.810238	65.2269
iP-type CKs	Nicotiana tabacum	iP			iPR			iP7G			iP9G			iPRMP			Ʃ iP-types
	stage 1	19.1269	±	13.8445	35.9673	±	5.68819	96.4754	±	8.05983	5.48727	±	0.620869	9.54024	±	1.38229	166.597
	stage 2	40.115	±	36.4502	14.1298	±	2.81796	86.7775	±	13.5407	0.250065	±	0.00985101	10.7254	±	1.9754	151.998
	stage 3	29.6268	±	14.6847	12.2199	±	3.47282	42.0259	±	17.0434	0	±	0	19.9605	±	5.8116	103.833
	stage 4	16.1417	±	4.20436	76.4338	±	20.3864	34.9527	±	25.4933	0	±	0	151.313	±	15.9477	278.842
	stage 5	10.8651	±	1.00618	36.1984	±	10.6103	49.2877	±	5.76542	0	±	0	90.3815	±	22.2991	186.733
	stage 6	0	±	0	0	±	0	16.5599	±	1.65554	0.350366	±	0.203987	11.9222	±	2.1862	28.8325
DZ-type CKs	Nicotiana tabacum	DZ7G			Ʃ DZ-types
	stage 1	6.88325	±	0.85774	6.88325
	stage 2	5.82014	±	0.368656	5.82014
	stage 3	4.8338	±	0.891327	4.8338
	stage 4	0	±	0	0
	stage 5	0	±	0	0
	stage 6	0	±	0	0
CK methylthio-derivatives	Nicotiana tabacum	2MeSZR			Ʃ methylthiolated CKs
	stage 1	9.01068	±	6.39852	9.01068	9.01068	9.01068
	stage 2	22.5119	±	6.50126	22.5119	22.5119	22.5119
	stage 3	137.982	±	28.7079	137.982	137.982	137.982
	stage 4	250.317	±	28.6392	250.317	250.317	250.317
	stage 5	606.464	±	123.49	606.464	606.464	606.464
	stage 6	3734.1	±	439.156	3734.1	3734.1	3734.1
ABA-types	Nicotiana tabacum	ABA			DPA			PA			ABA-GE			9OH-ABA			Ʃ ABA-types
	stage 1	10893.4	±	537.791	878.805	±	146.78	159.63	±	28.8994	26.3523	±	13.5264	109.981	±	25.1639	12068.2
	stage 2	48136	±	7717.38	491.513	±	97.2846	478.936	±	138.73	203.837	±	42.4574	383.387	±	33.0247	49693.6
	stage 3	44046.2	±	1056.76	178.729	±	29.1205	690.774	±	96.5583	1059.36	±	133.226	347.779	±	82.6963	46322.8
	stage 4	56245.6	±	5593.81	264.625	±	70.9295	905.464	±	43.0679	1011.1	±	88.194	195.402	±	35.7678	58622.2
	stage 5	74563.3	±	19570.3	356.898	±	89.5523	1556.84	±	484.156	1099.09	±	97.7427	37.4831	±	8.18326	77613.6
	stage 6	2912.07	±	680.767	83.3558	±	19.3962	168.342	±	24.4526	15.5754	±	5.58273	5.75827	±	1.84101	3185.1
AUXINS	Nicotiana tabacum	IAA			IAA-Asp			OxIAA			Ʃ auxins
	stage 1	400.015	±	26.2542	223.199	±	20.8784	150.796	±	30.6012	774.011
	stage 2	584.474	±	124.567	693.943	±	132.41	59.588	±	17.4156	1338
	stage 3	237.154	±	26.7669	442.314	±	27.4068	147.308	±	3.07909	826.776
	stage 4	398.971	±	115.784	207.69	±	57.0924	46.6638	±	15.8396	653.325
	stage 5	335.112	±	36.4093	270.589	±	51.5438	97.8474	±	18.987	703.549
	stage 6	146.315	±	16.2625	26.9248	±	6.97666	77.2845	±	25.0509	250.524
JASMONATES	Nicotiana tabacum	JA			JA-Ileu			Ʃ jasmonates
	stage 1	639.027	±	124.074	66.4088	±	12.4243	705.436
	stage 2	5990.71	±	1377.53	943.219	±	91.4891	6933.93
	stage 3	7746.07	±	1033.81	2068.57	±	463.305	9814.64
	stage 4	25511.4	±	4355.84	16108	±	2698.81	41619.4
	stage 5	8825.48	±	1846.77	27464.1	±	5479.51	36289.6
	stage 6	825.703	±	187.943	30795.9	±	5435.74	31621.6
PHENOLIC COMPOUNDS	Nicotiana tabacum	SA			BzA			PAA			Ʃ phenolic compounds
	stage 1	6112.34	±	787.759	18281.5	±	13063.1	219.537	±	29.1313	24613.4
	stage 2	6895.33	±	293.694	15746.2	±	7197.38	464.862	±	182.19	23106.4
	stage 3	6181.57	±	1723.18	78907.2	±	3135.89	847.836	±	107.593	85936.6
	stage 4	5796.62	±	721.111	312683	±	74762.3	1690.2	±	222.767	320169
	stage 5	5894.33	±	423.635	193451	±	16498.9	1608.11	±	443.478	200954
	stage 6	1759.77	±	442.097	66826.4	±	14148.9	4656.99	±	541.506	73243.1
