# Supplementary material for: Hormonome Dynamics During Microgametogenesis in Different Nicotiana Species
Source: Front Plant Sci. 2021 Oct 15;12:735451. doi: 10.3389/fpls.2021.735451 (PMC8553967; doi:10.3389/fpls.2021.735451)
Supplement: Supplementary Table 3 — Concentrations (pmol/g DW) of endogenous phytohormones during five developmental stages of Nicotiana langsdorffii pollen. [file Table_3.XLSX]

## Sheet: List1
tZ-types	Nicotiana langsdorffii	tZR			tZ7G			Ʃ tZ-types
	stage 1	33.56	±	9.89678	10.8559	±	2.96092	44.4159
	stage 2	7.35123	±	2.61047	40.6359	±	10.078	47.9871
	stage 3	9.56913	±	1.97004	16.4882	±	3.93151	26.0573
	stage 4	0	±	0	0	±	0	0
	stage 5	0	±	0	8.50857	±	2.27018	8.50857
cZ-types	Nicotiana langsdorffii	cZR			cZ7G			cZRMP			Ʃ cZ-types
	stage 1	8.6051	±	2.56261	6.7424	±	1.71929	0	±	0	15.3475
	stage 2	39.6962	±	11.14	18.6497	±	4.17311	0	±	0	58.3459
	stage 3	15.1227	±	4.85053	12.0346	±	3.11332	4.70829	±	1.32925	31.8656
	stage 4	513.243	±	87.2169	64.7343	±	13.3423	556.913	±	85.1879	1134.89
	stage 5	76.254	±	9.8975	11.3604	±	1.12631	86.1706	±	18.6254	173.785
iP-types	Nicotiana langsdorffii	iPR			iP7G			iPRMP			Ʃ iP-types
	stage 1	65.9635	±	19.2202	187.847	±	32.5899	3.92465	±	1.60184	257.735
	stage 2	0	±	0	218.444	±	69.2101	7.29606	±	1.07349	225.74
	stage 3	10.3806	±	3.26396	77.1074	±	8.99984	10.5108	±	0.498748	97.9988
	stage 4	160.561	±	55.0479	206.809	±	35.9069	243.304	±	47.8217	610.674
	stage 5	39.8551	±	8.68455	42.4813	±	6.58679	33.8802	±	5.27591	116.217
CK methylthio-derivatives	Nicotiana langsdorffii	2MeSZR			2MeSiPR			Ʃ methylthiolated CKs
	stage 1	8.26004	±	2.41888	0	±	0	8.26004
	stage 2	70.0688	±	13.8939	0	±	0	70.0688
	stage 3	75.9125	±	16.8318	33.6356	±	9.6347	109.548
	stage 4	8307.12	±	2211.67	472.596	±	118.413	8779.72
	stage 5	1633.26	±	92.1564	231.796	±	63.7117	1865.06
ABA-types	Nicotiana langsdorffii	ABA			DPA			PA			Ʃ ABA-types
	stage 1	663.718	±	122.103	389.695	±	112.301	64.7046	±	13.3293	1118.12
	stage 2	21028.1	±	3592.19	916.597	±	214.899	209.063	±	49.1562	22153.8
	stage 3	6717.53	±	724.908	720.681	±	202.6	453.919	±	141.657	7892.13
	stage 4	3720.38	±	287.333	1382.37	±	332.305	226.111	±	80.4545	5328.86
	stage 5	1299.55	±	135.934	280.516	±	41.7947	223.465	±	34.5062	1803.54
AUXINS	Nicotiana langsdorffii	IAA			IAA-Asp			OxIAA			Ʃ auxins
	stage 1	315.899	±	100.178	153.49	±	21.0201	492.308	±	122.975	961.697
	stage 2	485.4	±	150.094	47.378	±	17.819	566.823	±	155.731	1099.6
	stage 3	551.311	±	142.437	184.794	±	36.054	130.768	±	46.4733	866.873
	stage 4	11955.6	±	1854.04	3908.83	±	555.053	737.371	±	81.982	16601.8
	stage 5	1714.76	±	399.075	716.323	±	109.413	28.097	±	13.1417	2459.18
JASMONATES	Nicotiana langsdorffii	JA			JA-Ileu			cODPA			Ʃ jasmonates
	stage 1	74.7201	±	9.1348	654.057	±	195.21	1717.07	±	7.78136	2445.85
	stage 2	15810.7	±	1890.32	2706.1	±	428.096	12242.8	±	1993.81	30759.6
	stage 3	8292.55	±	1975.2	11813	±	3490.36	269.552	±	116.642	20375.1
	stage 4	8268.46	±	695.965	503614	±	48410.8	0	±	0	511883
	stage 5	5168.94	±	518.873	91752.2	±	13686.2	0	±	0	96921.2
PHENOLIC COMPOUNDS	Nicotiana langsdorffii	SA			BzA			PAA			Ʃ phenolic compounds
	stage 1	7143.26	±	1382.84	6260.34	±	2029.04	293.939	±	89.5737	13697.5
	stage 2	9777.11	±	1621.71	11154.5	±	2919.71	570.949	±	110.951	21502.6
	stage 3	6974.49	±	1057.23	62940.5	±	12879.1	2416.61	±	80.2549	72331.6
	stage 4	18471.8	±	4553.61	763206	±	46086.3	37620.4	±	2666.35	819298
	stage 5	3788.72	±	456.361	441909	±	107671	8186.57	±	1620.03	453884
