# Supplementary material for: Hormonome Dynamics During Microgametogenesis in Different Nicotiana Species
Source: Front Plant Sci. 2021 Oct 15;12:735451. doi: 10.3389/fpls.2021.735451 (PMC8553967; doi:10.3389/fpls.2021.735451)
Supplement: Supplementary Table 4 — Concentrations (pmol/g DW) of endogenous phytohormones during five developmental stages of Nicotiana mutabilis pollen. [file Table_4.XLSX]

## Sheet: List1
tZ-type CKs	Nicotiana mutabilis	tZR			tZ7G			tZRMP			Ʃ tZ-types
	stage 1	7.58539	±	0.753405	0	±	0	0	±	0	7.58539
	stage 2	9.75706	±	0.459885	0	±	0	0	±	0	9.75706
	stage 3	6.92078	±	1.28275	18.3948	±	8.11045	1.7308	±	0.42273	27.0464
	stage 4	21.0143	±	4.19365	68.0584	±	13.3554	0	±	0	89.0727
	stage 5	3.73991	±	1.15749	8.935	±	2.45525	0	±	0	12.6749
cZ-type CKs	Nicotiana mutabilis	cZR			cZ7G			cZRMP			Ʃ cZ-types
	stage 1	6.72901	±	1.37001	46.0373	±	9.22244	0	±	0	52.7663
	stage 2	44.0755	±	8.98528	0	±	0	18.2749	±	3.64957	62.3504
	stage 3	47.3252	±	11.6139	19.908	±	8.55744	21.6155	±	5.02886	88.8487
	stage 4	541.461	±	75.0999	52.783	±	7.22783	630.891	±	87.6437	1225.13
	stage 5	117.165	±	9.32967	13.1903	±	3.8699	94.4781	±	16.5019	224.834
iP-type CKs	Nicotiana mutabilis	iPR			iP7G			iPRMP			Ʃ iP-types
	stage 1	79.0885	±	2.40326	129.225	±	27.0027	1.9122	±	0.907544	210.226
	stage 2	0	±	0	0	±	0	5.73642	±	1.55894	5.73642
	stage 3	26.9135	±	11.9972	74.9308	±	9.55559	23.3548	±	4.24404	125.199
	stage 4	384.627	±	108.239	84.0441	±	14.6691	644.972	±	40.0614	1113.64
	stage 5	122.136	±	25.8659	28.6271	±	5.91322	68.8519	±	6.67379	219.615
DHZ-type CKs	Nicotiana mutabilis	DZRMP			Ʃ DZ-types
	stage 1	0	±	0	0	0	0
	stage 2	0	±	0	0	0	0
	stage 3	1.66887	±	0.017849	1.66887	1.66887	1.66887
	stage 4	33.9417	±	8.11209	33.9417	33.9417	33.9417
	stage 5	3.22199	±	0.708189	3.22199	3.22199	3.22199
CK methylthio-derivatives	Nicotiana mutabilis	2MeSZR			2MeSiPR			Ʃ methylthiolated CKs
	stage 1	0	±	0	0	±	0	0
	stage 2	211.196	±	116.096	93.5247	±	24.6338	304.721
	stage 3	168.602	±	50.1706	16.1003	±	7.42941	184.702
	stage 4	10627.4	±	1345.93	1122.92	±	380.225	11750.3
	stage 5	2229.79	±	652.275	222.425	±	57.5624	2452.21
ABA-types	Nicotiana mutabilis	ABA			DPA			PA			ABA-GE			Ʃ ABA-types
	stage 1	3195	±	852.057	598.909	±	155.878	28.3529	±	7.51662	11.9428	±	2.76827	3834.2
	stage 2	30476.9	±	7251.82	548.341	±	147.905	79.3071	±	23.8871	451.761	±	91.9194	31556.3
	stage 3	19535.8	±	6000.12	806.419	±	195.093	158.123	±	18.42	375.487	±	47.0553	20875.9
	stage 4	5998.73	±	1017.49	3199.76	±	506.135	0	±	0	0	±	0	9198.49
	stage 5	2988.55	±	499.118	415.244	±	55.104	54.646	±	31.0216	0	±	0	3458.44
AUXINS	Nicotiana mutabilis	IAA			IAA-Asp			OxIAA			Ʃ auxins
	stage 1	127.572	±	40.5461	78.988	±	9.40072	157.59	±	39.8314	364.151
	stage 2	330.109	±	94.4437	126.446	±	19.2846	140.31	±	30.0045	596.865
	stage 3	530.647	±	116.93	258.94	±	78.9375	72.9049	±	17.6379	862.492
	stage 4	6420.24	±	1308.72	2931.75	±	511.584	107.232	±	8.11212	9459.23
	stage 5	1059.61	±	173.727	487.873	±	34.8098	24.3163	±	7.03421	1571.8
JASMONATES	Nicotiana mutabilis	JA			JA-Ileu			cODPA			Ʃ jasmonates
	stage 1	102.997	±	21.2017	151.559	±	40.2749	646.119	±	175.081	900.675
	stage 2	8021.78	±	2234.55	2278.52	±	74.8263	323.709	±	72.5896	10624
	stage 3	13986.1	±	2951.55	5038.66	±	1318.69	0	±	0	19024.7
	stage 4	41780.3	±	9326.12	522652	±	72406.2	0	±	0	564432
	stage 5	12108.3	±	1306.44	86578.5	±	10830.6	0	±	0	98686.8
PHENOLIC COMPOUNDS	Nicotiana mutabilis	SA			BzA			PAA			Ʃ phenolic compounds
	stage 1	6716.17	±	1162.45	7537.08	±	1460.98	570.91	±	121.841	14824.2
	stage 2	11341.9	±	2821.65	34818.8	±	7483.38	1519.51	±	246.872	47680.2
	stage 3	7006.16	±	1283.57	54738.5	±	14465.6	4007.85	±	1086.04	65752.5
	stage 4	18396.9	±	2833.51	266589	±	47965.7	22925.4	±	2892.82	307912
	stage 5	3109.83	±	455.568	179696	±	19977.5	4849.44	±	574.839	187656
